# Supplementary material for: Diagnostic performance of the metagenomic next-generation sequencing in lung biopsy tissues in patients suspected of having a local pulmonary infection
Source: BMC Pulm Med. 2022 Mar 29;22:112. doi: 10.1186/s12890-022-01912-4 (PMC8962165; doi:10.1186/s12890-022-01912-4)
Supplement: Supplementary file 1 — Additional file 1. Details about 76 cases diagnosed with a pulmonary infectious disease. [file 12890_2022_1912_MOESM1_ESM.xlsx]

## Sheet: Sheet1
Additional file 1. Details about 76 cases diagnosed with a pulmonary infectious disease
Patient ID	Age (years)	mNGS reports of lung tissue: microorganism (reads)	Culture results of lung tissue	GeneXpert TB PCR results of lung tissue	Histopathology results of lung tissue	Sputum (culture; GeneXpert TB PCR)	BALF (culture; GeneXpert TB PCR)	Causative pathogen of final clinical diagnosis
P1	63	Capnocytophaga sputigena(22052) ：Actinomycetes (3)	Actinomycetes	Negative	predisposition to adenocarcinoma	Negative ; Negative	Negative ; /	Capnocytophaga sputigena; Actinomycetes
P2	62	Aspergillus fumigatus（8）	Aspergillus fumigatus	Negative	Inflammatory lesion	Negative ; /	/ ; /	Aspergillus fumigatus
P3	65	Nocardia transvalensis（10）	Nocardia	Negative	small nests of radial colonies, suspected actinomycetes	Negative ; Negative	/ ; /	Nocardia
P4	46	Porphyromonas endodontalis (289) Treponema denticola（104）	Negative	Negative	Organizing pneumonia	Negative ; /	Negative ; Negative	Porphyromonas endodontalis; Treponema denticola
P5	66	Actinomycetes（3）	Negative	Negative	Chronic inflammation of lung tissue with fibrosis，partially organising pneumonia	Negative ; /	Negative ; Negative	Actinomycetes
P8	50	Fusobacterium nucleatum（ 5 ）Porphyromonas endodontalis（5）Porphyromonas gingivalis（ 3） Campylobacter rectus（ 3）Dialister pneumosintes（ 3）Prevotella（3）Human betaherpesvirus 5(CMV)（196）	Negative	Negative	Inflammatory cells	Negative ; /	Negative ; Negative	Unidentified
P9	66	Human gammaherpesvirus 4（Epstein-Barr virus）（13） Human betaherpesvirus 5(CMV)（6）	Negative	/	Inflammatory cells with few fibrosis	Negative ; /	/ ; /	Unidentified
P10	60	Streptococcus constellatus（3）	Streptococcus constellatus	Negative	Lung mucosa and interstitial chronic inflammation	Negative ; /	/ ; /	Streptococcus constellatus
P11	33	Klebsiella pneumoniae（55）Prevotella enoeca（12）Prevotella intermedia(11)	Negative	Negative	Inflammatory lesion	/ ; /	/ ; /	Klebsiella pneumoniae
P12	48	Negative	Negative	/	Inflammatory cells with few fibrosis	Negative ; Negative	Negative ; Negative	Unidentified
P13	23	Human gammaherpesvirus 4（Epstein-Barr virus）(5)	Negative	Negative	Inflammatory lesion	Negative ; Negative	Negative ; Negative	Unidentified
P14	80	Klebsiella pneumoniae(29) Human gammaherpesvirus 4（Epstein-Barr virus）(4)	Negative	Negative	Chronic inflammation with fibrosis	Negative ; /	/ ; /	Klebsiella pneumoniae
P15	71	Negative	Negative	Negative	Organizing pneumonia	Negative ; Negative	Negative ; Negative	Unidentified
P16	19	Mycobacterium tuberculosis complex(23)	Mycobacterium tuberculosis complex	Positive	Large amount of cheese-like necrotic material, consistent with tuberculosis	/ ; /	/ ; /	Mycobacterium tuberculosis complex
P18	44	Staphylococcus aureus(4)	Negative	Negative	Inflammatory cells with microabscess formation	Negative ; /	Negative ; Negative	Staphylococcus aureus
P20	26	Legionella bozemanii（887）Legionella anisa（3）Human betaherpesvirus 5(CMV)（44）Human gammaherpesvirus 4（6）	Legionella bozemanii	Negative	Chronic inflammatory cell infiltration necrosis and granulation tissue formation	/ ; Negative	/ ; /	Legionella
P21	38	Pseudomonas aeruginosa（34）Mycobacterium tuberculosis complex（1）	Negative	Negative	Granulomatosis with caseous necrosis	/ ; /	/ ; /	Mycobacterium tuberculosis complex
P22	65	Porphyromonas endodontalis（19510）Porphyromonas gingivalis（2096）Prevotella baroniae（3437）Prevotella intermedia（985）Campylobacter rectus （5719） Campylobacter showae（246）Treponema lecithinolyticum（3140）Treponema denticola (2467) Parvimonas micra(6667）Fretibacterium fastidiosum（2240）	Negative	/	Inflammatory lesion	Negative ; /	/ ; Negative	Porphyromonas endodontalis; Treponema lecithinolyticum; Treponema denticola; Parvimonas micra
P23	45	Negative	Negative	Negative	Granulomatitis with coagulative necrosis in the foci	/ ; /	/ ; /	Mycobacterium tuberculosis complex
P25	56	Pneumocystis jirovecii（46）	Negative	Negative	Interstitial fiber hyperplasia, multinucleated giant cells, epithelioid cells and chronic inflammatory cell infiltration, multinucleated giant cells and fibrous stroma scattered round and oval Cryptococcus refractive	Negative ; Negative	Negative ; Negative	Cryptococcus neoformans
P27	71	Negative	Negative	/	Inflammatory cells with necrosis	Negative ; Negative	Negative ; Negative	Unidentified
P28	74	Treponema denticola（179710）Treponema pedis（303）Tannerella forsythia（149380）Alloprevotella tannerae（112540）Campylobacter rectus（58537）Campylobacter showae（1859）Desulfomicrobium orale（31335）Filifactor alocis（27662）Prevotella nanceiensis（22）Porphyromonas endodontalis（22595）Mycoplasma orale（5）	Negative	Negative	Chronic proliferative inflammation	/ ; /	/ ; /	Porphyromonas endodontalis;Treponema denticola
P29	47	Tannerella forsythia（33）Streptococcus constellatus（13）Fusobacterium nucleatum(7)	Negative	Negative	Inflammatory venereal disease with fibrosis, widening of alveolar septum with collagen hyperplasia, alveolar consolidation with fibrous thrombus and chronic inflammatory cell infiltration, alveolar epithelial hyperplasia, interstitial pneumonia is the first consideration.	Negative ; Negative	/ ; /	Streptococcus constellatus
P30	44	Tannerella forsythia（393698 ）Prevotella baroniae（177284）Prevotella buccae（3489）Porphyromonas gingivalis（77026）Treponema denticola（ 48645） Treponema pedis（144）Campylobacter rectus（32152）Campylobacter showae（1392）Fretibacterium fastidiosum（11176）Alloprevotella rava（9629） Streptococcus constellatus（373）Candida parapsilosis（13）	Streptococcus constellatus	Negative	Bronchial and interstitial chronic inflammation	Streptococcus constellatus ; /	/ ; /	Streptococcus constellatus;Treponema denticola
P32	67	Negative	Negative	Negative	Inflammatory lesion with necrosis	/ ; Negative	/ ; /	Unidentified
P33	83	Moraxella nonliquefaciens（10）Prevotella bivia（6）	Negative	Negative	Organizing pneumonia	Negative ; /	Negative ; Negative	Unidentified
P34	63	Negative	Negative	Negative	Fibrous connective tissue; chronic inflammatory cell infiltration in lung tissue	Negative ; /	Negative ; Negative	Unidentified
P35	49	Pseudomonas（18）Hepatitis B virus (subtype adw) （1）	Negative	Negative	Blood clots; infiltration of inflammatory cells in lung tissue	Negative ; /	/ ; /	Unidentified
P36	56	Negative	Negative	Negative	Inflammatory cells with necrosis	Negative ; /	/ ; /	Unidentified
P37	63	Hepatitis B virus（51）	Negative	Negative	Lung tissue; partial alveolar wall dust deposition	/ ; /	/ ; /	Unidentified
P38	53	Aspergillus fumigatus（5）	Aspergillus fumigatus	Negative	Inflammatory lesions with individual glandular hyperplasia	/ ; /	/ ; /	Aspergillus fumigatus
P39	55	Penicillium marneffei（122094）Torque teno virus（12）	Penicillium marneffei	Negative	A large area of coagulative necrotic material, tending to be inflammatory.	Negative ; Negative	Negative ; Negative	Penicillium marneffei
P41	64	Streptococcus penumoniae （580） Streptococcus pseudopneumoniae（10）	Streptococcus penumoniae	Negative	lung adenocarcinoma	Negative ; Negative	Negative ; Negative	Streptococcus penumoniae
P42	49	Human gammaherpesvirus 4（Epstein-Barr virus）(6）	Mycobacterium abscessus	Negative	Caseous necrosis and epithelioid cells can be seen in the focal area, pulmonary tuberculosis is the first consideration.	/ ; /	/ ; /	Mycobacterium abscessus
P44	65	Tannerella forsythia (860002) Treponema socranskii(109282) Treponema maltophilum(94892) Porphyromonas gingivalis(169380) Porphyromonas crevioricanis(897) Campylobacter rectus(70043) Campylobacter showae(6645) Fusobacterium nucleatum(23027) Streptococcus constellatus(112)	Fusobacterium nucleatum	Negative	Inflammatory cells	Negative ; /	Negative ; /	Fusobacterium nucleatum;Streptococcus constellatus
P45	78	Pseudomonas aeruginosa(4）	Pseudomonas aeruginosa	Negative	Small dots were found in a small number of necrotic samples, suspected fungal spores were found, PAS and hexaamine silver staining were negative, fungal infection was excluded.	Negative ; /	/ ; /	Pseudomonas aeruginosa
P46	39	Cryptococcus neoformans(31)Roseomonas mucosa(3)	Cryptococcus neoformans	Negative	Microscopic hyperplasia of alveolar septum in the focal area of lung tissue with chronic inflammatory cell infiltration and individual alveolar epithelial hyperplasia	Negative ; Negative	/ ; /	Cryptococcus neoformans
P48	54	Aspergillus fumigatus（17）	Negative	Negative	Pneumonic lesions with fibrosis and carbon deposition	Negative ; Negative	/ ; /	Aspergillus fumigatus (False positive)
P49	66	Human betaherpesvirus 5(CMV) (100）	Negative	Negative	Inflammatory cells infiltration in a few broken fibrous tissue	Negative ; /	Negative ; Negative	Unidentified
P50	78	Haemophilus massiliensis (5）	Actinomycetes	Negative	A small amount of fibrous tissue hyperplasia with inflammatory cell infiltration and a small amount of fat vacuole formation	Negative ; /	Negative ; Negative	Actinomycetes
P51	61	Negative	Negative	Negative	Mild hyperplasia of alveolar epithelium; histiocyte proliferation in alveolar cavity and alveolar septum	Negative ; /	Negative ; Negative	Unidentified
P53	60	Escherichia coli（3）	Negative	Negative	Inflammatory exudation necrotic substance and surrounding acute and chronic inflammatory cell infiltration	Negative ; Negative	/ ; /	Escherichia coli
P54	63	Mycobacterium tuberculosis complex(392) Kocuria palustris(7)	Mycobacterium tuberculosis complex	Positive	A large number of coagulative necrosis, a few epithelioid cells and multinucleated giant cells are seen, and tuberculosis or fungal infection may be considered	/ ; /	/ ; /	Mycobacterium tuberculosis complex
P56	47	Mycobacterium tuberculosis complex(13)	Mycobacterium tuberculosis complex	Positive	Multifocal inflammatory necrosis and small pieces of fibrous connective tissue	/ ; /	/ ; /	Mycobacterium tuberculosis complex
P57	63	Treponema lecithinolyticum (2483498)Treponema socranskii (668486) Parvimonas micra (1205501) Campylobacter rectus(432375) Campylobacter showae (28452) Porphyromonas gingivalis (301) Johnsonella ignava (16308) Mycoplasma bovigenitalium(27)	Negative	Negative	Inflammatory lesion	/ ; /	/ ; /	Treponema lecithinolyticum; Parvimonas micra
P58	71	Porphyromonas gingivalis(3) Fusobacterium nucleatum(3)	Negative	Negative	Fibrotic interstitium with edema, hyperemia ; no alveolar tissue	Negative ; /	Negative ; Negative	Unidentified
P59	47	Mycobacterium tuberculosis complex(2）	Mycobacterium tuberculosis complex	Positive	Caseous necrosis, epithelioid cells and multinucleated giant cells were seen, and tuberculosis was considered first	/ ; /	/ ; /	Mycobacterium tuberculosis complex
P60	73	Treponema lecithinolyticum(120095)Treponema medium(23509)Prevotella baroniae(38824)Prevotella fusca(438)Filifactor alocis(45386)Campylobacter rectus(15236)Campylobacter showae(1244)Parvimonas micra(6667）Selenomonas sputi_x0002_gena(3274)Selenomonas noxia(25)	Negative	Negative	Chronic suppurative inflammation	Negative ; /	/ ; /	Treponema lecithinolyticum; Parvimonas micra
P61	75	Human betaherpesvirus 5(CMV) (7) Torque teno virus 19 (5)	Negative	Negative	Hyperplastic fibrous tissue with chronic inflammatory cell infiltration; a small amount of bleeding and necrosis	/ ; /	/ ; /	Unidentified
P63	24	Citrobacter (6)	Mycobacterium tuberculosis complex	Positive	Multiple coagulative necrosis and small nested epithelial cells	/ ; /	/ ; /	Mycobacterium tuberculosis complex
P64	62	Porphyromonas endodontalis(55176)Porphyromonas gingivalis (826) Prevotella intermedia(9752): Prevotella buccae(243) Tannerella forsythia (21897) Treponema lecithinolyticum(8228): Treponema denticola(5017) Parvimonas micra(1141) Streptococcus constellatus(153)	Streptococcus constellatus	Negative	Few atypical cells, consistent with adenocarcinoma	Negative ; Negative	/ ; /	Streptococcus constellatus; Porphyromonas endodontalis; Parvimonas micra
P66	36	Prevotella nigrescens(89)Prevotella nigrescens(4) Parvimonas micra(95) Human gammaherpesvirus 4（Epstein-Barr virus）(5)	Cryptococcus neoformans	Negative	Cellulose-like exudates and lymphocytes were seen in the alveolar cavity	/ ; /	/ ; /	Cryptococcus neoformans
P69	79	Aspergillus fumigatus (18)	Aspergillus fumigatus	Negative	No clear evidence for Aspergillus	/ ; Negative	/ ; /	Aspergillus fumigatus
P70	61	Negative	Negative	/	Microstructural hyperplasia in the alveolar cavity and pulmonary interstitium; focal hyaline degeneration and a little chronic inflammatory cell infiltration	/ ; Negative	/ ; /	Unidentified
P72	60	Negative	Negative	Negative	Fibrin-like exudates in the alveolar cavity; alveolar septum thickening with fibrosis and chronic inflammatory cell infiltration	/ ; /	/ ; /	Unidentified
P73	55	Negative	Mycobacterium avium	Negative	Granulomatitis with caseous necrosis, morphology consistent with tuberculosis	Negative ; /	Negative ; Negative	Mycobacterium avium
P75	74	Mycobacterium tuberculosis complex(22)	Mycobacterium tuberculosis complex	Positive	Massive coagulative necrosis and a little fibroid tissue with chronic inflammatory cell infiltration	Negative ; /	Negative ; Negative	Mycobacterium tuberculosis complex
P76	55	Treponema denticola (14) Treponema medium (7) Campylobacter rectus(9) Porphyromonas endodontalis(11)Fusobacterium nucleatum (4) Enterobacter hormaechei(6)	Negative	Negative	Fibrous tissue hyperplasia	Negative ; /	/ ; /	Unidentified
P79	87	Mycobacterium tuberculosis complex（11）	/	/	Multinucleated giant cells and coagulative necrosis, granulomatous inflammation, first consider tuberculosis	Negative ; Positive	/ ; /	Mycobacterium tuberculosis complex
P82	58	Fusobacterium nucleatum(29) Campylobacter rectus(13)	/	/	Lung tissue and a small amount of inflammatory necrotic exudate, prone to inflammatory lesions	/ ; /	/ ; /	Fusobacterium nucleatum
P84	61	Human gammaherpesvirus 4（Epstein-Barr virus）(9)	Negative	Negative	Fibrous tissue hyperplasia with chronic inflammatory cell infiltration; organic pneumonia.	Negative ; Negative	Negative ; Negative	Unidentified
P85	40	Nocardia otitidiscaviarum (5) Prevotella melaninogenica (3)	Cryptococcus neoformans	Negative	Inflammatory cells with few fibrosis	Negative ; /	Negative ; Negative	Cryptococcus neoformans
P88	51	Pseudomonas mendocina(4) Pseudomonas stutzeri(4) Klebsiella pneumoniae (3) Staphylococcus aureus (1)	Negative	Negative	Organizing pneumonia	Negative ; Negative	Negative ; Negative	Klebsiella pneumoniae
P91	42	Parvimonas micra (5) Enterococcus cecorum(3)	Negative	Negative	Interstitial fibrosis, histiocyte and lymphocyte infiltration	/ ; /	/ ; /	Unidentified
P92	45	Citrobacter youngae (9) Human gammaherpesvirus 4（Epstein-Barr virus）(81)	Negative	Negative	Fibrous tissue with lymphocyte and plasma cell infiltration	Negative ; /	Negative ; /	Unidentified
P93	67	Klebsiella pneumoniae(1):Torque teno virus(10)Pneumocystis jirovecii(3)	Negative	Negative	Two small pieces of coagulative necrosis; Pulmonary interstitial fibrous tissue hyperplasia with alveolar epithelial hyperplasia; PAS (-); Acid-fast staining (-); Silver staining (-)	Negative ; /	Negative ; Negative	Unidentified
P95	75	Mycobacterium tuberculosis complex (1)	Negative	Positive	Epithelioid cells and coagulative necrosis, first consider tuberculosis	Negative ; /	/ ; /	Mycobacterium tuberculosis complex
P96	63	Pseudomonas putida（94）Pseudomonas aeruginosa（35）Penicillium marneffei（21）Human gammaherpesvirus 4（Epstein-Barr virus）(7)	Negative	Negative	Consistent with granulomatous pneumonia, highly suspicious for tuberculosis	/ ; /	Negative ; Negative	Penicillium marneffei
P97	54	Haemophilus influenzae（3881）Pseudomonas putida（71）Pseudomonas aeruginosa（18） Citrobacter youngae（36）Citrobacter freundii（6）Klebsiella pneumoniae（7）Enterococcus casselifavus（9）	Negative	Negative	Alveolar epithelial hyperplasia and interstitial fibrosis with chronic inflammation	/ ; /	/ ; /	Haemophilus influenzae
P98	61	Pseudomonas putida（541）Pseudomonas aeruginosa（67）Citrobacter freundii（6）	Negative	Negative	Lung interstitial fibrous tissue hyperplasia, lymphocyte infiltration, alveolar epithelial hyperplasia, focal pulmonary interstitial hyaline degeneration	/ ; /	/ ; /	Pseudomonas aeruginosa
P99	73	Elizabethkingia（7）Human gammaherpesvirus 4（Epstein-Barr virus）（5）	Negative	Negative	Fibrous tissue cells, scattered and small clusters of glandular epithelial cells	Negative ; /	Negative ; Negative	Unidentified
P100	25	Achromobacter insolitus（181）Achromobacter ruhlandii（118）	Negative	Negative	Interstitial fibrous tissue hyperplasia with scattered lymphoid hyperplasia	/ ; /	/ ; /	Unidentified
P102	66	Pseudomonas stutzeri（8）Aspergillus fumigatus（1）Schizophyllum commune（8）Torque teno virus（3）	Penicillium marneffei	/	Organizing pneumonia	Negative ; /	Negative ; Negative	Penicillium marneffei
P103	62	Tannerella forsythia（22069）Porphyromonas endodontalis（8087）Porphyromonas gingivalis（2080）Campylobacter rectus（3553）Fusobacterium nucleatum（3635）Filifactor alocis（3909）Streptococcus constellatus（363）	Streptococcus constellatus	Negative	Alveolar epithelial cells are well differentiated, individual alveolar cells proliferate slightly, interstitial fibrous tissue hyperplasia vitreous degeneration with chronic inflammation	Negative ; /	Negative ; Negative	Streptococcus constellatus; Porphyromonas endodontalis
P105	52	Campylobacter rectus (264) Campylobacter showae (6) Tannerella forsythia (329)Treponema denticola (92) Treponema medium (19) Streptococcus constellatus (21)Streptococcus anginosus(6) Porphyromonas gingivalis (33) Porphyromonas endodontalis (15)	Negative	Negative	Inflammatory lesion	Negative ; /	Negative ; Negative	Streptococcus constellatus
P106	78	Negative	/	/	Mild hyperplasia of well-differentiated alveolar epithelium with fibrous tissue hyperplasia; vitreous degeneration and chronic inflammatory cell infiltration; a small amount of fibrous exudation.	/ ; /	/ ; /	Unidentified
Notes：“/” means “no examination”
